# Supplementary material for: Personalized risk stratification in colorectal cancer via PIANOS system
Source: Nat Commun. 2025 Jul 16;16:6561. doi: 10.1038/s41467-025-61713-1 (PMC12267411; doi:10.1038/s41467-025-61713-1)
Supplement: Supplementary file 4 — Supplementary Data 1-31 [file 41467_2025_61713_MOESM4_ESM.xlsx]

## Sheet: S1
Supplementary Data 1 Baseline information of CIT
		Overall	Low Risk	High Risk	P value
n		562	318	244
Gender (%)	Female	253 (45.0)	152 (47.8)	101 (41.4)	0.154
	Male	309 (55.0)	166 (52.2)	143 (58.6)
Age (mean (SD))		66.82 (13.33)	66.49 (13.16)	67.25 (13.57)	0.504
Tumor Site (%)	Left	342 (60.9)	190 (59.7)	152 (62.3)	0.599
	Right	220 (39.1)	128 (40.3)	92 (37.7)
TNM Stage (%)	I/II	298 (53.0)	188 (59.1)	110 (45.1)	0.001
	III/IV	264 (47.0)	130 (40.9)	134 (54.9)
T Stage (%)	T1	12 (2.2)	9 (2.9)	3 (1.3)	0.006
	T2	44 (8.2)	33 (10.7)	11 (4.8)
	T3	364 (67.5)	211 (68.3)	153 (66.5)
	T4	119 (22.1)	56 (18.1)	63 (27.4)
N Stage (%)	N0	299 (55.8)	185 (59.5)	114 (50.7)	0.127
	N1	133 (24.8)	71 (22.8)	62 (27.6)
	N2	104 (19.4)	55 (17.7)	49 (21.8)
M Stage (%)	M0	479 (88.7)	290 (92.9)	189 (82.9)	4.5×10-4
	M1	61 (11.3)	22 (7.1)	39 (17.1)
CMS (%)	CMS1	89 (17.2)	72 (24.5)	17 (7.7)	4.9×10-18
	CMS2	232 (45.0)	151 (51.4)	81 (36.5)
	CMS3	69 (13.4)	41 (13.9)	28 (12.6)
	CMS4	126 (24.4)	30 (10.2)	96 (43.2)
MSI Status (%)	MSI-H	72 (14.0)	52 (18.0)	20 (8.8)	0.004
	MSS	444 (86.0)	237 (82.0)	207 (91.2)
CMS:consensus molecular subtypes
MSI:microsatellite instability

## Sheet: S2
Supplementary Data 2 Baseline information of TCGA
Variable		Overall	Low Risk	High Risk	P value
n		618	354	264
Gender (%)	Female	289 (46.8)	166 (46.9)	123 (46.6)	1
	Male	329 (53.2)	188 (53.1)	141 (53.4)
Age (mean (SD))		66.27 (12.75)	67.41 (12.75)	64.75 (12.61)	0.01
Tumor Site (%)	Left	349 (56.5)	187 (52.8)	162 (61.4)	0.042
	Right	269 (43.5)	167 (47.2)	102 (38.6)
TNM Stage (%)	I/II	332 (55.4)	217 (62.9)	115 (45.3)	2.61×10-5
	III/IV	267 (44.6)	128 (37.1)	139 (54.7)
T Stage (%)	T1	21 (3.4)	15 (4.2)	6 (2.3)	0.006
	T2	105 (17.0)	71 (20.1)	34 (12.9)
	T3	421 (68.2)	238 (67.2)	183 (69.6)
	T4	70 (11.3)	30 (8.5)	40 (15.2)
N Stage (%)	N0	350 (56.9)	227 (64.1)	123 (47.1)	8.42×10-5
	N1	150 (24.4)	76 (21.5)	74 (28.4)
	N2	115 (18.7)	51 (14.4)	64 (24.5)
M Stage (%)	M0	350 (70.0)	227 (74.9)	123 (62.4)	0.004
	M1	150 (30.0)	76 (25.1)	74 (37.6)
CMS (%)	CMS1	68 (15.0)	54 (20.6)	14 (7.3)	2.57×10-5
	CMS2	205 (45.3)	113 (43.1)	92 (48.2)
	CMS3	64 (14.1)	43 (16.4)	21 (11.0)
	CMS4	116 (25.6)	52 (19.8)	64 (33.5)
MSI Status (%)	MSI-H	188 (30.6)	124 (35.1)	64 (24.4)	0.006
	MSS	427 (69.4)	229 (64.9)	198 (75.6)
CMS:consensus molecular subtypes
MSI:microsatellite instability

## Sheet: S3
Supplementary Data 3 Baseline information of COCC
	level	Overall	Low Risk	High Risk	P value
n		968	544	424
Gender (%)	Female	410 (42.4)	237 (43.6)	173 (40.8)	0.425
	Male	558 (57.6)	307 (56.4)	251 (59.2)
Age (mean (SD))		58.92 (13.19)	58.90 (12.90)	58.95 (13.58)	0.957
BMI (mean (SD))		22.44 (3.08)	22.49 (3.03)	22.38 (3.15)	0.567
Tumor Site (%)	Left	730 (75.8)	404 (74.8)	326 (77.1)	0.463
	Right	233 (24.2)	136 (25.2)	97 (22.9)
TNM Stage (%)	I/II	485 (50.1)	336 (61.8)	149 (35.1)	3.51×10-16
	III/IV	483 (49.9)	208 (38.2)	275 (64.9)
T Stage (%)	T1	51 (5.3)	44 (8.1)	7 (1.7)	1.34×10-13
	T2	171 (17.7)	126 (23.2)	45 (10.6)
	T3	626 (64.7)	331 (60.8)	295 (69.6)
	T4	120 (12.4)	43 (7.9)	77 (18.2)
N Stage (%)	N0	525 (54.2)	355 (65.3)	170 (40.1)	1.43×10-14
	N1	299 (30.9)	136 (25.0)	163 (38.4)
	N2	144 (14.9)	53 (9.7)	91 (21.5)
M Stage (%)	M0	768 (79.3)	469 (86.2)	299 (70.5)	3.55×10-9
	M1	200 (20.7)	75 (13.8)	125 (29.5)
CMS (%)	CMS1	88 (9.1)	66 (12.1)	22 (5.2)	<1×10-20
	CMS2	325 (33.6)	225 (41.4)	100 (23.6)
	CMS3	133 (13.7)	85 (15.6)	48 (11.3)
	CMS4	282 (29.1)	84 (15.4)	198 (46.7)
	Mixed	140 (14.5)	84 (15.4)	56 (13.2)
MSI Status (%)	MSI-H	79 (8.2)	64 (11.8)	15 (3.5)	6.17×10-6
	MSS	889 (91.8)	480 (88.2)	409 (96.5)
CMS:consensus molecular subtypes
MSI:microsatellite instability

## Sheet: S4
Supplementary Data 4 Univariate Cox regression analysis of risk factors for DFS in CIT
Variable		HR (95%CI)	P value
Risk Group	High Risk vs Low Risk	3.12 (2.41-4.04)	7.79×10-18
Gender	Male vs Female	1.35 (1.04-1.74)	0.022
Age		1.01 (1-1.02)	0.032
Tumor Site	Right vs Left	0.79 (0.61-1.02)	0.075
TNM Stage	III/IV vs I/II	2.16 (1.68-2.79)	2.57×10-9
T Stage	T2 vs T1	2.84 (0.36-22.22)	0.319
	T3 vs T1	5 (0.7-35.72)	0.109
	T4 vs T1	9.16 (1.27-65.94)	0.028
N Stage	N1 vs N0	1.48 (1.07-2.04)	0.017
	N2 vs N0	2.53 (1.85-3.48)	8.82×10-9
M Stage	M1 vs M0	7.11 (5.13-9.86)	4.64×10-32
CMS Subtype	CMS2 vs CMS1	1.4 (0.92-2.11)	0.114
	CMS3 vs CMS1	1.19 (0.69-2.04)	0.538
	CMS4 vs CMS1	2.07 (1.34-3.19)	0.001
MSI Status	MSS vs MSI-H	1.81 (1.14-2.86)	0.012
CMS:consensus molecular subtypes
MSI:microsatellite instability

## Sheet: S5
Supplementary Data 5 Univariate Cox regression analysis of risk factors for DFS in TCGA
Variable		HR (95%CI)	P value
Risk Group	High Risk vs Low Risk	1.92 (1.44-2.56)	7.16×10-6
Gender	Male vs Female	1.08 (0.81-1.43)	0.59
Age		1.01 (1-1.02)	0.07
Tumor Site	Right vs Left	1.1 (0.83-1.46)	0.51
TNM Stage	III/IV vs I/II	2.6 (1.94-3.49)	2.24×10-10
T Stage	T2 vs T1	1.21 (0.35-4.16)	0.76
	T3 vs T1	2.45 (0.78-7.71)	0.124
	T4 vs T1	7.3 (2.24-23.75)	9.59×10-4
N Stage	N1 vs N0	1.6 (1.12-2.29)	0.01
	N2 vs N0	3.94 (2.84-5.48)	2.73×10-16
M Stage	M1 vs M0	1.62 (1.13-2.32)	0.009
CMS Subtype	CMS2 vs CMS1	0.77 (0.47-1.26)	0.302
	CMS3 vs CMS1	0.7 (0.38-1.3)	0.258
	CMS4 vs CMS1	1.32 (0.79-2.19)	0.285
MSI Status	MSS vs MSI-H	0.84 (0.63-1.13)	0.249
CMS:consensus molecular subtypes
MSI:microsatellite instability

## Sheet: S6
Supplementary Data 6 Univariate Cox regression analysis of risk factors for DFS in COCC
Variable		HR (95%CI)	P value
Risk Group	High Risk vs Low Risk	2.32 (1.88-2.87)	4.09×10-15
Gender	Male vs Female	1.26 (1.02-1.56)	0.032
Age		1.01 (1-1.02)	0.004
BMI		0.92 (0.89-0.95)	1.71×10-6
Smoking	With vs Without	1.02 (0.72-1.44)	0.923
Drinking	With vs Without	0.87 (0.49-1.55)	0.641
Family History	With vs Without	1.29 (0.61-2.72)	0.509
Tumor Site	Right vs Left	1.32 (1.05-1.67)	0.017
TNM Stage	III/IV vs I/II	4.24 (3.33-5.38)	3.36×10-32
T Stage	T2 vs T1	0.92 (0.43-1.96)	0.83
	T3 vs T1	2.59 (1.33-5.03)	0.005
	T4 vs T1	7.79 (3.92-15.5)	4.92×10-9
N Stage	N1 vs N0	2.57 (2.02-3.28)	1.73×10-14
	N2 vs N0	4.13 (3.15-5.41)	7.39×10-25
M Stage	M1 vs M0	7.9 (6.35-9.82)	4.25×10-77
CMS Subtype	CMS2 vs CMS1	0.87 (0.58-1.32)	0.524
	CMS3 vs CMS1	1.12 (0.71-1.78)	0.624
	CMS4 vs CMS1	1.54 (1.03-2.31)	0.034
	CMS-Mixed vs CMS1	1.34 (0.86-2.1)	0.194
MSI Status	MSS vs MSI-H	2.23 (1.35-3.68)	0.002
KRAS Status	Wild vs Mut	0.72 (0.59-0.89)	0.003
BRAF Status	Wild vs Mut	0.78 (0.53-1.14)	0.194
Stroma/Tumor Ratio	Low vs High	0.82 (0.63-1.07)	0.141
BMI: body mass index
CMS:consensus molecular subtypes
MSI:microsatellite instability

## Sheet: S7
Supplementary Data 7 Multivariate Cox regression analysis of risk factors for DFS in CIT
Variable		HR (95%CI)	P value
Risk Group	High vs Low	2.98 (2.30-3.87)	2.11×10-16
TNM Stage	III/IV vs I/II	2.01 (1.56-2.60)	7.62×10-8

## Sheet: S8
Supplementary Data 8 Multivariate Cox regression analysis of risk factors for DFS in TCGA
Variable		HR (95%CI)	P value
Risk Group	High vs Low	1.70 (1.27-2.28)	3.85×10-4
TNM Stage	III/IV vs I/II	2.40 (1.78-3.23)	9.75×10-9

## Sheet: S9
Supplementary Data 9 Multivariate Cox regression analysis of risk factors for DFS in COCC
Variable		HR (95%CI)	P value
Risk Group	High vs Low	1.69 (1.36-2.10)	5.00×10-6
Gender	Female vs Male	1.29 (1.04-1.60)	0.021
Age		1.02 (1.01-1.03)	4.31×10-5
BMI		0.94 (0.91-0.97)	4.30×10-4
Tumor Site	Right vs Left	1.35 (1.06-1.72)	0.014
TNM Stage	III/IV vs I/II	3.89 (3.02-5.00)	1.35×10-25
MSI Status	MSS vs .MSI-H	1.78 (1.06-3.00)	0.029
KRAS Status	Wild vs Mut	0.71 (0.57-0.88)	0.0015
MSI:microsatellite instability

## Sheet: S10
Supplementary Data 10 Proportions of high- and low-risk PIANOS groups in all cohorts
Cohorts	Risk Group	Count	Total
COCC	High Risk	424	968
COCC	Low Risk	544	968
GSE14333	High Risk	66	226
GSE14333	Low Risk	160	226
GSE143985	High Risk	34	91
GSE143985	Low Risk	57	91
GSE17538	High Risk	64	200
GSE17538	Low Risk	136	200
GSE28722	High Risk	54	125
GSE28722	Low Risk	71	125
GSE31595	High Risk	16	37
GSE31595	Low Risk	21	37
GSE38832	High Risk	49	122
GSE38832	Low Risk	73	122
GSE39084	High Risk	34	67
GSE39084	Low Risk	33	67
CIT	High Risk	244	562
CIT	Low Risk	318	562
GSE41258	High Risk	60	142
GSE41258	Low Risk	82	142
GSE63624	High Risk	23	49
GSE63624	Low Risk	26	49
GSE75315	High Risk	18	49
GSE75315	Low Risk	31	49
TCGA	High Risk	264	618
TCGA	Low Risk	354	618

[truncated: 21 more sheets: S11, S12, S13, S14, S15, S16, S17, S18, S19, S20, S21, S22, S23, S24, S25, S26, S27, S28, S29, S30 …]
