# Supplementary material for: Personalized risk stratification in colorectal cancer via PIANOS system
Source: Nat Commun. 2025 Jul 16;16:6561. doi: 10.1038/s41467-025-61713-1 (PMC12267411; doi:10.1038/s41467-025-61713-1)
Supplement: Supplementary file 6 — Source Data [file 41467_2025_61713_MOESM6_ESM.zip]

Archive with 23 entries (22 files):
- Source Data/
- Source Data/Figure 2C.xlsx
- Source Data/Figure 3A.xlsx
- Source Data/Figure 3I&J.xlsx
- Source Data/Figure 3K.xlsx
- Source Data/Figure 4B.xlsx
- Source Data/Figure 5B.xlsx
- Source Data/Figure 5K.xlsx
- Source Data/Figure 6 H&I.xlsx
- Source Data/Figure 6C&D.xlsx
- Source Data/Figure 7C.xlsx
- Source Data/Figure 7D.xlsx
- Source Data/Figure 7E&F&G.xlsx
- Source Data/Figure 7H.xlsx
- Source Data/Figure 7I.xlsx
- Source Data/Figure 7J.xlsx
- Source Data/Figure 7M&N&O.xlsx
- Source Data/Figure 7P.xlsx
- Source Data/Figure 7R.xlsx
- Source Data/Figure 8.xlsx
- Source Data/Figure 8G.xlsx
- Source Data/Figure 5D.xlsx
- Source Data/Supplementary Figures.xlsx
