# Supplementary material for: Personalized risk stratification in colorectal cancer via PIANOS system
Source: Nat Commun. 2025 Jul 16;16:6561. doi: 10.1038/s41467-025-61713-1 (PMC12267411; doi:10.1038/s41467-025-61713-1)
Supplement: Supplementary file 6 — Source Data [file 41467_2025_61713_MOESM6_ESM.zip › Source Data/Figure 2C.xlsx]

## Sheet: Figure 1C
Figure 1C
Stage	Median Risk Score
T1	4
T2	4
T3	15
T4	26
N0	7
N1	20
N2	24
M0	10
M1	23
