# Supplementary material for: Personalized risk stratification in colorectal cancer via PIANOS system
Source: Nat Commun. 2025 Jul 16;16:6561. doi: 10.1038/s41467-025-61713-1 (PMC12267411; doi:10.1038/s41467-025-61713-1)
Supplement: Supplementary file 6 — Source Data [file 41467_2025_61713_MOESM6_ESM.zip › Source Data/Figure 3A.xlsx]

## Sheet: Figure 3A
Figure 3A
Datasets	Riskgroup	Percent
CIT	High Risk	0.434164
COCC	High Risk	0.438017
TCGA	High Risk	0.427184
ACICAM	High Risk	0.445402
GSE14333	High Risk	0.292035
GSE17538	High Risk	0.32
GSE41258	High Risk	0.422535
GSE28722	High Risk	0.432
GSE38832	High Risk	0.401639
GSE143985	High Risk	0.373626
GSE39084	High Risk	0.507463
GSE63624	High Risk	0.469388
GSE75315	High Risk	0.367347
GSE31595	High Risk	0.432432
CIT	Low Risk	0.565836
COCC	Low Risk	0.561983
TCGA	Low Risk	0.572816
ACICAM	Low Risk	0.554598
GSE14333	Low Risk	0.707965
GSE17538	Low Risk	0.68
GSE41258	Low Risk	0.577465
GSE28722	Low Risk	0.568
GSE38832	Low Risk	0.598361
GSE143985	Low Risk	0.626374
GSE39084	Low Risk	0.492537
GSE63624	Low Risk	0.530612
GSE75315	Low Risk	0.632653
GSE31595	Low Risk	0.567568
