# Supplementary material for: Personalized risk stratification in colorectal cancer via PIANOS system
Source: Nat Commun. 2025 Jul 16;16:6561. doi: 10.1038/s41467-025-61713-1 (PMC12267411; doi:10.1038/s41467-025-61713-1)
Supplement: Supplementary file 6 — Source Data [file 41467_2025_61713_MOESM6_ESM.zip › Source Data/Figure 3I&J.xlsx]

## Sheet: Figure 3I&J
Figure 3I&J
Cohort	Genes	Dindex	Cindex
ACICAM	100	2.02629	0.67
ACICAM	90	2.03283	0.672656
ACICAM	80	2.10008	0.686179
ACICAM	70	2.04929	0.680452
ACICAM	60	2.10836	0.681646
ACICAM	50	1.98771	0.663386
ACICAM	40	2.14126	0.68245
ACICAM	30	1.93627	0.666554
ACICAM	20	1.64925	0.627576
ACICAM	10	1.73606	0.652835
CIT	100	3.1104	0.763495
TCGA	100	1.91764	0.653938
COCC	100	2.84231	0.752188
Meta-GEO	100	2.65377	0.731639
CIT	90	2.73859	0.74231
TCGA	90	2.10527	0.674776
COCC	90	2.82946	0.752723
Meta-GEO	90	2.39102	0.70089
CIT	80	2.5638	0.722363
TCGA	80	1.99628	0.668819
COCC	80	2.76551	0.746687
Meta-GEO	80	2.22956	0.685821
CIT	70	2.42247	0.707494
TCGA	70	2.10243	0.670796
COCC	70	2.61848	0.735145
Meta-GEO	70	1.97376	0.663573
CIT	60	2.49492	0.717409
TCGA	60	2.22297	0.688738
COCC	60	2.22107	0.702003
Meta-GEO	60	2.18492	0.6769
CIT	50	2.38223	0.701811
TCGA	50	2.1125	0.678745
COCC	50	2.41006	0.720231
Meta-GEO	50	2.10427	0.670505
CIT	40	2.12628	0.677691
TCGA	40	1.73898	0.639889
COCC	40	2.164	0.697526
Meta-GEO	40	1.99827	0.662998
CIT	30	2.34014	0.702345
TCGA	30	1.79974	0.665886
COCC	30	2.29957	0.710338
Meta-GEO	30	1.8236	0.639955
CIT	20	2.15358	0.683369
TCGA	20	1.92586	0.686651
COCC	20	2.07237	0.684017
Meta-GEO	20	1.82564	0.645162
CIT	10	2.02754	0.679948
TCGA	10	1.96649	0.688194
COCC	10	2.29087	0.71321
Meta-GEO	10	1.8601	0.659009
