# Supplementary material for: Personalized risk stratification in colorectal cancer via PIANOS system
Source: Nat Commun. 2025 Jul 16;16:6561. doi: 10.1038/s41467-025-61713-1 (PMC12267411; doi:10.1038/s41467-025-61713-1)
Supplement: Supplementary file 6 — Source Data [file 41467_2025_61713_MOESM6_ESM.zip › Source Data/Figure 3K.xlsx]

## Sheet: Figure 3K
Figure 3K
Model	Cindex	P value	Cohort
PIANOS	0.752188	1e-08	COCC
ColoFinder	0.54413	1.49918e-13	COCC
Wang-FO	0.58704	1.97992e-10	COCC
Li-TCRT	0.639472	5.03886e-06	COCC
Mao	0.595594	7.38972e-11	COCC
Dai-MO	0.542974	1.88593e-13	COCC
Mo-FICDB	0.597123	1.06887e-10	COCC
Ke	0.622723	6.37799e-09	COCC
Mo-OI	0.593031	1.62714e-09	COCC
Liang	0.585241	8.65619e-12	COCC
Lu	0.59545	9.47719e-10	COCC
Kim	0.619107	1.60039e-09	COCC
Dai-FIG	0.615311	5.37772e-08	COCC
Chen-FM	0.588614	1.20553e-09	COCC
Yue-Aging	0.560298	5.40218e-12	COCC
Huang-BR	0.568232	8.54302e-12	COCC
Zou	0.625476	1.32165e-06	COCC
Li-JCA	0.580887	1.9632e-10	COCC
Wu	0.604472	2.65045e-09	COCC
Sun-JCP	0.595756	1.95504e-10	COCC
ColoGuidePro	0.622157	2.58897e-08	COCC
Hao	0.562232	3.37639e-12	COCC
Dong	0.602538	6.08104e-10	COCC
Wei	0.594088	1.27355e-09	COCC
Cheng-CMR	0.594389	8.08579e-10	COCC
Bai	0.550781	1.43488e-11	COCC
Dekervel	0.607594	1.11714e-08	COCC
Liu-IJMS	0.502586	3.51816e-16	COCC
Liu-JCB	0.582111	9.99625e-12	COCC
Tian	0.60637	1.17562e-09	COCC
Yue-BRI	0.548811	5.30135e-13	COCC
Martinez	0.585709	5.21271e-11	COCC
Gu	0.526102	2.49293e-13	COCC
Li-FM	0.605084	6.1084e-09	COCC
Fu	0.530704	9.07893e-14	COCC
Li-LS	0.565146	8.45001e-12	COCC
He	0.53146	8.19416e-14	COCC
Shan	0.573305	7.75228e-13	COCC
Zheng	0.498152	1.09006e-16	COCC
Ye	0.528312	5.9686e-13	COCC
Wang-FICDB	0.532782	3.00244e-13	COCC
Wang-BIO	0.558661	6.66913e-12	COCC
Zhu2020	0.527737	1.09301e-14	COCC
Mo-Car1	0.537379	2.82223e-14	COCC
Mo-Car2	0.544233	2.62301e-13	COCC
Sun-BRI	0.532458	1.93802e-14	COCC
Liu-FIMB-2	0.590206	1.83637e-09	COCC
Ji	0.582758	7.84121e-10	COCC
Wang-Med	0.58095	3.32128e-11	COCC
Ma	0.575266	3.54039e-11	COCC
Alajez	0.601828	6.28298e-09	COCC
Li-CMS	0.581841	1.11488e-10	COCC
Lin-JTM	0.546293	9.29318e-13	COCC
Zhao	0.534114	1.64708e-13	COCC
Chen-Gene	0.583757	6.56749e-12	COCC
Chen-ONCO	0.598275	3.04958e-10	COCC
Goeman	0.569374	8.22961e-13	COCC
Luo	0.54211	7.72626e-14	COCC
Miao	0.602259	2.19774e-09	COCC
Matsuyama	0.570786	7.31072e-13	COCC
Zhang-Med	0.550763	4.66461e-14	COCC
Bu	0.512274	6.0853e-15	COCC
Xu	0.578675	6.14121e-11	COCC
Zuo	0.602376	5.09603e-10	COCC
Abdul	0.619647	6.63698e-09	COCC
Cheng-IJMS	0.566379	4.57166e-11	COCC
Wang-CMR	0.471293	1.95564e-16	COCC
Wang-JCMM	0.566433	7.70903e-12	COCC
Zhang-JCB	0.506094	1.49039e-15	COCC
Huang-DO	0.571542	2.3406e-11	COCC
Yuan	0.546194	1.54044e-12	COCC
Wang-ONCO	0.505298	6.91734e-15	COCC
Gong	0.579952	3.427e-11	COCC
Li-FIG	0.574226	2.50812e-09	COCC
Liu-FIMB-1	0.550583	1.90673e-11	COCC
Chen-OTT	0.520995	4.53662e-14	COCC
Mu	0.576354	1.94476e-10	COCC
Zhang-JTM	0.569967	1.45292e-09	COCC
Yang	0.5252	1.27914e-12	COCC
Zhou2020	0.478201	1.31463e-15	COCC
Zhang-PeeJ1	0.515919	8.92106e-14	COCC
Zhou2019	0.515161	2.22343e-14	COCC
Giráldez	0.57666	5.08337e-10	COCC
Jiang	0.529877	1.65795e-12	COCC
Zhang-EBM	0.507371	5.1273e-14	COCC
Lin-FIO	0.525775	2.39858e-13	COCC
Zhu2021	0.542596	1.24219e-12	COCC
Chu	0.422352	9.30893e-20	COCC
Busuioc	0.579808	4.05703e-11	COCC
Gharib	0.527853	1.15817e-12	COCC
Huang	0.47695	5.63639e-16	COCC
Qian	0.496775	1.18584e-13	COCC
Hu	0.536309	1.32697e-12	COCC
Wang-FIG	0.487978	7.21798e-17	COCC
Xia	0.53719	2.32255e-12	COCC
Li-IntI	0.47192	5.95241e-17	COCC
ColoLipidGene	0.591124	5.71981e-09	COCC
Liu-JTM	0.565445	4.92406e-11	COCC
Xue	0.497787	1.2825e-15	COCC
Liu-CEM	0.536047	1.36909e-13	COCC
Cai	0.564849	9.39396e-11	COCC
Qin	0.505231	3.344e-14	COCC
Huang-ACP	0.552193	2.52018e-14	COCC
Ge	0.493366	1.56044e-15	COCC
Ahluwalia	0.457332	5.41552e-17	COCC
Tokunaga	0.431391	4.36418e-20	COCC
PIANOS	0.67	1e-06	ACICAM
ColoFinder	0.50185	0.953	ACICAM
Wang-FO	0.484603	0.587	ACICAM
Li-TCRT	0.57398	0.00873	ACICAM
Mao	0.602419	0.000347	ACICAM
Dai-MO	0.590929	0.00145	ACICAM
Mo-FICDB	0.557031	0.0445	ACICAM
Ke	0.606766	0.000247	ACICAM
Mo-OI	0.615055	1.06e-05	ACICAM
Liang	0.57954	0.00469	ACICAM
Lu	0.539104	0.173	ACICAM
Kim	0.592479	0.000878	ACICAM
Dai-FIG	0.646932	1.34e-07	ACICAM
Chen-FM	0.601678	0.000438	ACICAM
Yue-Aging	0.558614	0.0452	ACICAM
Huang-BR	0.541383	0.18	ACICAM
Zou	0.542676	0.133	ACICAM
Li-JCA	0.497591	0.93	ACICAM
Wu	0.582303	0.00281	ACICAM
Sun-JCP	0.604947	0.000103	ACICAM
ColoGuidePro	0.587256	0.0012	ACICAM
Hao	0.562321	0.0276	ACICAM
Dong	0.596085	0.000537	ACICAM
Wei	0	1	ACICAM
Cheng-CMR	0.593692	0.00125	ACICAM
Bai	0.604003	0.000249	ACICAM
Dekervel	0.611955	2.02e-05	ACICAM
Liu-IJMS	0	1	ACICAM
Liu-JCB	0.55575	0.0466	ACICAM
Tian	0.541025	0.133	ACICAM
Yue-BRI	0.614685	4.45e-05	ACICAM
Martinez	0.541632	0.145	ACICAM
Gu	0	1	ACICAM
Li-FM	0.586953	0.00214	ACICAM
Fu	0.51803	0.529	ACICAM
Li-LS	0.544597	0.129	ACICAM
He	0.524076	0.399	ACICAM
Shan	0.567173	0.018	ACICAM
Zheng	0.588065	0.00122	ACICAM
Ye	0.55356	0.0601	ACICAM
Wang-FICDB	0.54736	0.0861	ACICAM
Wang-BIO	0.571149	0.00928	ACICAM
Zhu2020	0.600142	0.00043	ACICAM
Mo-Car1	0.490649	0.735	ACICAM
Mo-Car2	0.504128	0.884	ACICAM
Sun-BRI	0.515618	0.595	ACICAM
Liu-FIMB-2	0	1	ACICAM
Ji	0.539677	0.139	ACICAM
Wang-Med	0.566297	0.0191	ACICAM
Ma	0.550763	0.0684	ACICAM
Alajez	0.562254	0.024	ACICAM
Li-CMS	0.561849	0.0289	ACICAM
Lin-JTM	0.542609	0.12	ACICAM
Zhao	0.494828	0.849	ACICAM
Chen-Gene	0.531792	0.273	ACICAM
Chen-ONCO	0.556424	0.0515	ACICAM
Goeman	0.556155	0.062	ACICAM
Luo	0.5697	0.0165	ACICAM
Miao	0.569498	0.012	ACICAM
Matsuyama	0.511608	0.68	ACICAM
Zhang-Med	0.547832	0.0605	ACICAM
Bu	0.488628	0.681	ACICAM
Xu	0.583112	0.0049	ACICAM
Zuo	0.577147	0.00337	ACICAM
Abdul	0.547292	0.0843	ACICAM
Cheng-IJMS	0.578596	0.00297	ACICAM
Wang-CMR	0	1	ACICAM
Wang-JCMM	0.5604	0.0278	ACICAM
Zhang-JCB	0	1	ACICAM
Huang-DO	0.552077	0.0857	ACICAM
Yuan	0.491694	0.761	ACICAM
Wang-ONCO	0.425372	0.032	ACICAM
Gong	0.535398	0.19	ACICAM
Li-FIG	0.594124	0.0044	ACICAM
Liu-FIMB-1	0	1	ACICAM
Chen-OTT	0	1	ACICAM
Mu	0	1	ACICAM
Zhang-JTM	0.522728	0.431	ACICAM
Yang	0.549584	0.075	ACICAM
Zhou2020	0.449102	0.0555	ACICAM
Zhang-PeeJ1	0	1	ACICAM
Zhou2019	0.542609	0.134	ACICAM
Giráldez	0.570644	0.0144	ACICAM
Jiang	0.537655	0.171	ACICAM
Zhang-EBM	0.566215	0.0212	ACICAM
Lin-FIO	0.553964	0.0669	ACICAM
Zhu2021	0.488425	0.685	ACICAM
Chu	0.442589	0.0426	ACICAM
Busuioc	0.539846	0.143	ACICAM
Gharib	0.492065	0.772	ACICAM
Huang	0.506217	0.835	ACICAM
Qian	0.605755	3.74e-05	ACICAM
Hu	0	1	ACICAM
Wang-FIG	0.474981	0.366	ACICAM
Xia	0.539172	0.157	ACICAM
Li-IntI	0.488801	0.74	ACICAM
ColoLipidGene	0.532601	0.228	ACICAM
Liu-JTM	0.54274	0.121	ACICAM
Xue	0.442365	0.0492	ACICAM
Liu-CEM	0.544159	0.109	ACICAM
Cai	0.525356	0.366	ACICAM
Qin	0.574628	0.032	ACICAM
Huang-ACP	0.480642	0.491	ACICAM
Ge	0.510328	0.705	ACICAM
Ahluwalia	0.452135	0.0715	ACICAM
Tokunaga	0.444789	0.0421	ACICAM
PIANOS	0.763495	1e-08	CIT
ColoFinder	0.749286	0.293345	CIT
Wang-FO	0.63051	1.67976e-06	CIT
Li-TCRT	0.625996	1.25608e-07	CIT
Mao	0.617265	5.86618e-09	CIT
Dai-MO	0.614232	3.65875e-08	CIT
Mo-FICDB	0.611515	4.09058e-10	CIT
Ke	0.610448	8.91479e-09	CIT
Mo-OI	0.607298	2.97516e-08	CIT
Liang	0.599391	7.22072e-10	CIT
Lu	0.598102	1.35155e-09	CIT
Kim	0.597753	1.67801e-11	CIT
Dai-FIG	0.588314	2.93224e-09	CIT
Chen-FM	0.586506	1.85808e-11	CIT
Yue-Aging	0.580788	3.68141e-10	CIT
Huang-BR	0.580153	2.70156e-10	CIT
Zou	0.57305	2.30482e-11	CIT
Li-JCA	0.570725	1.22491e-10	CIT
Wu	0.569626	3.21477e-11	CIT
Sun-JCP	0.563675	5.44224e-13	CIT
ColoGuidePro	0.561455	3.27718e-13	CIT
Hao	0.558157	3.38375e-13	CIT
Dong	0.556952	1.90126e-14	CIT
Wei	0.556857	1.88381e-11	CIT
Cheng-CMR	0.556085	6.01271e-12	CIT
Bai	0.55451	6.31014e-13	CIT
Dekervel	0.553485	7.74684e-14	CIT
Liu-IJMS	0.55246	1.55014e-10	CIT
Liu-JCB	0.552217	1.47622e-14	CIT
Tian	0.550673	1.68973e-14	CIT
Yue-BRI	0.550314	8.48818e-14	CIT
Martinez	0.547724	1.71367e-13	CIT
Gu	0.54709	4.21438e-13	CIT
Li-FM	0.546667	1.70795e-13	CIT
Fu	0.543433	2.49928e-12	CIT
Li-LS	0.541837	9.55387e-13	CIT
He	0.539881	7.39583e-13	CIT
Shan	0.539374	3.98938e-15	CIT
Zheng	0.538761	2.30487e-13	CIT
Ye	0.538729	2.05279e-12	CIT
Wang-FICDB	0.5382	5.57952e-12	CIT
Wang-BIO	0.537249	2.44301e-13	CIT
Zhu2020	0.536922	2.98275e-13	CIT
Mo-Car1	0.535643	3.66717e-14	CIT
Mo-Car2	0.535558	2.65837e-13	CIT
Sun-BRI	0.535537	2.49849e-12	CIT
Liu-FIMB-2	0.535399	3.21195e-13	CIT
Ji	0.534934	4.84638e-12	CIT
Wang-Med	0.53411	4.6687e-16	CIT
Ma	0.53356	4.1766e-14	CIT
Alajez	0.532028	3.55139e-14	CIT
Li-CMS	0.531362	3.72292e-15	CIT
Lin-JTM	0.530252	2.38826e-14	CIT
Zhao	0.528381	5.41341e-14	CIT
Chen-Gene	0.528117	7.11586e-17	CIT
Chen-ONCO	0.527863	8.79844e-17	CIT
Goeman	0.527461	8.73375e-16	CIT
Luo	0.527451	5.85832e-13	CIT
Miao	0.526975	6.5764e-15	CIT
Matsuyama	0.526764	5.40228e-17	CIT
Zhang-Med	0.525728	5.13997e-16	CIT
Bu	0.524819	4.59222e-13	CIT
Xu	0.523783	1.05365e-13	CIT
Zuo	0.523413	3.60977e-15	CIT
Abdul	0.52244	2.81347e-16	CIT
Cheng-IJMS	0.521859	5.39017e-14	CIT
Wang-CMR	0.520252	1.25011e-13	CIT
Wang-JCMM	0.519618	9.67546e-15	CIT
Zhang-JCB	0.518508	4.47064e-13	CIT
Huang-DO	0.516764	6.15419e-15	CIT
Yuan	0.516289	3.30962e-15	CIT
Wang-ONCO	0.516024	1.40082e-14	CIT
Gong	0.515823	1.1996e-14	CIT
Li-FIG	0.514735	1.66787e-13	CIT
Liu-FIMB-1	0.514238	8.09042e-14	CIT
Chen-OTT	0.512399	5.71978e-15	CIT
Mu	0.512399	5.71978e-15	CIT
Zhang-JTM	0.511934	1.82304e-14	CIT
Yang	0.508498	3.51815e-16	CIT
Zhou2020	0.50815	5.25507e-13	CIT
Zhang-PeeJ1	0.507944	1.2513e-14	CIT
Zhou2019	0.507811	2.25502e-14	CIT
Giráldez	0.507346	1.34112e-16	CIT
Jiang	0.506564	4.79992e-16	CIT
Zhang-EBM	0.502685	1.13494e-14	CIT
Lin-FIO	0.502114	1.11779e-14	CIT
Zhu2021	0.502082	9.99889e-15	CIT
Chu	0.501152	4.1185e-15	CIT
Busuioc	0.500708	1.30348e-16	CIT
Gharib	0.498647	1.15093e-14	CIT
Huang	0.496205	8.19357e-15	CIT
Qian	0.495952	1.54034e-14	CIT
Hu	0.495624	1.52471e-16	CIT
Wang-FIG	0.495074	1.06102e-16	CIT
Xia	0.493785	7.54731e-16	CIT
Li-IntI	0.493225	1.36004e-16	CIT
ColoLipidGene	0.491343	1.56819e-16	CIT
Liu-JTM	0.490899	2.58888e-15	CIT
Xue	0.48628	2.09993e-18	CIT
Liu-CEM	0.484652	5.14961e-17	CIT
Cai	0.483511	2.85751e-16	CIT
Qin	0.481101	1.89268e-16	CIT
Huang-ACP	0.478955	7.45592e-18	CIT
Ge	0.477021	1.26485e-17	CIT
Ahluwalia	0.468363	5.14802e-17	CIT
Tokunaga	0.452561	1.46081e-17	CIT
PIANOS	0.733311	0.009	metaGEO
ColoFinder	0.449439	4.50617e-23	metaGEO
Wang-FO	0.486709	1.08909e-18	metaGEO
Li-TCRT	0.506544	6.25133e-16	metaGEO
Mao	0.595442	2.18792e-07	metaGEO
Dai-MO	0.573651	1.14763e-08	metaGEO
Mo-FICDB	0.456212	2.99503e-23	metaGEO
Ke	0.476374	1.6322e-18	metaGEO
Mo-OI	0.527632	3.4752e-13	metaGEO
Liang	0.523131	6.40788e-14	metaGEO
Lu	0.573128	5.33464e-09	metaGEO
Kim	0.53774	8.51973e-12	metaGEO
Dai-FIG	0.443132	2.62255e-22	metaGEO
Chen-FM	0.603515	1.44562e-06	metaGEO
Yue-Aging	0.433045	3.22162e-25	metaGEO
Huang-BR	0.414528	2.23897e-25	metaGEO
Zou	0.556241	1.16513e-10	metaGEO
Li-JCA	0.462681	5.88869e-20	metaGEO
Wu	0.468276	9.10969e-21	metaGEO
Sun-JCP	0.625626	5.7429e-05	metaGEO
ColoGuidePro	0.559466	8.71329e-11	metaGEO
Hao	0.592698	2.65506e-07	metaGEO
Dong	0.423437	5.38847e-24	metaGEO
Wei	0.402659	1.60929e-26	metaGEO
Cheng-CMR	0.605015	5.268e-07	metaGEO
Bai	0.60091	1.60043e-06	metaGEO
Dekervel	0.499009	6.10992e-17	metaGEO
Liu-IJMS	0.571814	3.476e-08	metaGEO
Liu-JCB	0.43672	8.97764e-25	metaGEO
Tian	0.435644	3.9187e-24	metaGEO
Yue-BRI	0.596893	2.20327e-07	metaGEO
Martinez	0.414427	3.01702e-26	metaGEO
Gu	0.599082	1.73384e-06	metaGEO
Li-FM	0.497912	3.58515e-17	metaGEO
Fu	0.435804	1.29241e-21	metaGEO
Li-LS	0.60797	5.26028e-06	metaGEO
He	0.50103	4.40299e-15	metaGEO
Shan	0.616627	1.52996e-05	metaGEO
Zheng	0.617433	1.65678e-05	metaGEO
Ye	0.480897	5.06743e-19	metaGEO
Wang-FICDB	0.596137	7.98945e-07	metaGEO
Wang-BIO	0.64195	0.00045787	metaGEO
Zhu2020	0.563772	1.78517e-10	metaGEO
Mo-Car1	0.396923	1.37212e-29	metaGEO
Mo-Car2	0.415439	8.31358e-26	metaGEO
Sun-BRI	0.411497	3.39261e-26	metaGEO
Liu-FIMB-2	0.428086	9.19092e-23	metaGEO
Ji	0.520324	1.83231e-14	metaGEO
Wang-Med	0.456978	2.71179e-21	metaGEO
Ma	0.59829	8.69551e-07	metaGEO
Alajez	0.422289	3.62096e-26	metaGEO
Li-CMS	0.448054	7.04333e-23	metaGEO
Lin-JTM	0.58675	1.50015e-07	metaGEO
Zhao	0.450802	1.49687e-21	metaGEO
Chen-Gene	0.418376	3.96578e-28	metaGEO
Chen-ONCO	0.434015	1.22836e-25	metaGEO
Goeman	0.548582	8.47626e-12	metaGEO
Luo	0.485284	4.11112e-18	metaGEO
Miao	0.491582	6.52358e-17	metaGEO
Matsuyama	0.424121	1.37118e-27	metaGEO
Zhang-Med	0.482686	2.39938e-17	metaGEO
Bu	0.414993	2.08179e-25	metaGEO
Xu	0.45299	2.53221e-21	metaGEO
Zuo	0.494084	4.07996e-16	metaGEO
Abdul	0.571695	3.17043e-09	metaGEO
Cheng-IJMS	0.595007	1.0984e-06	metaGEO
Wang-CMR	0.415286	1.09279e-24	metaGEO
Wang-JCMM	0.420364	9.80257e-24	metaGEO
Zhang-JCB	0.397181	2.01973e-27	metaGEO
Huang-DO	0.523452	5.13659e-15	metaGEO
Yuan	0.421883	6.73208e-24	metaGEO
Wang-ONCO	0.591587	1.30809e-06	metaGEO
Gong	0.40083	4.47984e-26	metaGEO
Li-FIG	0.4003	1.30308e-26	metaGEO
Liu-FIMB-1	0.59443	9.36892e-07	metaGEO
Chen-OTT	0.424757	9.06578e-24	metaGEO
Mu	0.424757	9.06578e-24	metaGEO
Zhang-JTM	0.463846	1.77644e-22	metaGEO
Yang	0.519727	6.00999e-14	metaGEO
Zhou2020	0.398606	3.17632e-27	metaGEO
Zhang-PeeJ1	0.42964	7.98396e-22	metaGEO
Zhou2019	0.395092	8.8759e-29	metaGEO
Giráldez	0.406055	8.50064e-28	metaGEO
Jiang	0.56596	7.95448e-09	metaGEO
Zhang-EBM	0.589975	3.81795e-07	metaGEO
Lin-FIO	0.501967	4.0645e-15	metaGEO
Zhu2021	0.409701	1.78669e-25	metaGEO
Chu	0.45983	5.8246e-21	metaGEO
Busuioc	0.547324	1.33071e-11	metaGEO
Gharib	0.398709	6.54546e-28	metaGEO
Huang	0.534422	3.34166e-12	metaGEO
Qian	0.619165	1.51528e-05	metaGEO
Hu	0.578277	3.8507e-08	metaGEO
Wang-FIG	0.432835	2.37697e-23	metaGEO
Xia	0.393081	2.45576e-30	metaGEO
Li-IntI	0.564324	1.92842e-09	metaGEO
ColoLipidGene	0.40799	2.60533e-27	metaGEO
Liu-JTM	0.469145	6.53558e-18	metaGEO
Xue	0.574428	8.19615e-08	metaGEO
Liu-CEM	0.464887	1.65898e-18	metaGEO
Cai	0.408562	1.42582e-26	metaGEO
Qin	0.420956	2.14948e-23	metaGEO
Huang-ACP	0.435052	5.01591e-25	metaGEO
Ge	0.603565	1.82313e-06	metaGEO
Ahluwalia	0.412356	6.63062e-29	metaGEO
Tokunaga	0.396934	8.99415e-28	metaGEO
PIANOS	0.653938	1e-08	TCGA
ColoFinder	0.552337	0.00482056	TCGA
Wang-FO	0.579286	0.028421	TCGA
Li-TCRT	0.599406	0.0668704	TCGA
Mao	0.558063	0.00376639	TCGA
Dai-MO	0.568286	0.0123378	TCGA
Mo-FICDB	0.548844	0.00183671	TCGA
Ke	0.588802	0.0327879	TCGA
Mo-OI	0.593878	0.0517234	TCGA
Liang	0.599802	0.0829875	TCGA
Lu	0.529671	0.00125602	TCGA
Kim	0.591856	0.0351799	TCGA
Dai-FIG	0.669565	0.663947	TCGA
Chen-FM	0.584348	0.029856	TCGA
Yue-Aging	0.572527	0.0242433	TCGA
Huang-BR	0.57462	0.0323505	TCGA
Zou	0.565642	0.0124178	TCGA
Li-JCA	0.565585	0.0219972	TCGA
Wu	0.618537	0.170723	TCGA
Sun-JCP	0.617377	0.177636	TCGA
ColoGuidePro	0.559123	0.00296079	TCGA
Hao	0.555914	0.00522234	TCGA
Dong	0.584136	0.0365221	TCGA
Wei	0.585734	0.0436547	TCGA
Cheng-CMR	0.621718	0.213204	TCGA
Bai	0.655214	0.513405	TCGA
Dekervel	0.579258	0.0298537	TCGA
Liu-IJMS	0.586228	0.0480146	TCGA
Liu-JCB	0.585946	0.0391867	TCGA
Tian	0.579611	0.0261675	TCGA
Yue-BRI	0.561159	0.0067934	TCGA
Martinez	0.583528	0.0485753	TCGA
Gu	0.573432	0.0154994	TCGA
Li-FM	0.616515	0.164271	TCGA
Fu	0.521329	0.000996764	TCGA
Li-LS	0.581704	0.0348628	TCGA
He	0.550159	0.00351581	TCGA
Shan	0.605147	0.100956	TCGA
Zheng	0.57626	0.0309756	TCGA
Ye	0.551686	0.00954448	TCGA
Wang-FICDB	0.565712	0.0144107	TCGA
Wang-BIO	0.602588	0.110765	TCGA
Zhu2020	0.604807	0.117077	TCGA
Mo-Car1	0.537405	0.00281992	TCGA
Mo-Car2	0.52666	0.00173503	TCGA
Sun-BRI	0.574026	0.0282087	TCGA
Liu-FIMB-2	0.564044	0.0178851	TCGA
Ji	0.564751	0.0161442	TCGA
Wang-Med	0.519745	0.000457061	TCGA
Ma	0.583033	0.0428808	TCGA
Alajez	0.610986	0.143456	TCGA
Li-CMS	0.592252	0.0554167	TCGA
Lin-JTM	0.537872	0.00115961	TCGA
Zhao	0.581803	0.0535551	TCGA
Chen-Gene	0.550315	0.0036729	TCGA
Chen-ONCO	0.568385	0.0178278	TCGA
Goeman	0.561089	0.0110618	TCGA
Luo	0.6221	0.210389	TCGA
Miao	0.583457	0.0365827	TCGA
Matsuyama	0.545111	0.00413586	TCGA
Zhang-Med	0.531283	0.000518333	TCGA
Bu	0.564723	0.0209427	TCGA
Xu	0.601428	0.101274	TCGA
Zuo	0.587374	0.0488952	TCGA
Abdul	0.592124	0.0587759	TCGA
Cheng-IJMS	0.540403	0.00370477	TCGA
Wang-CMR	0.438399	5.08641e-07	TCGA
Wang-JCMM	0.56386	0.0114779	TCGA
Zhang-JCB	0.531566	0.00164099	TCGA
Huang-DO	0.589254	0.0496366	TCGA
Yuan	0.570718	0.0261453	TCGA
Wang-ONCO	0.497377	0.000133906	TCGA
Gong	0.587515	0.0544625	TCGA
Li-FIG	0.585468	0.0507418	TCGA
Liu-FIMB-1	0.566334	0.0234487	TCGA
Chen-OTT	0.552238	0.0105212	TCGA
Mu	0.588151	0.0562123	TCGA
Zhang-JTM	0.565882	0.00828611	TCGA
Yang	0.592648	0.0645239	TCGA
Zhou2020	0.509947	0.00199014	TCGA
Zhang-PeeJ1	0.536112	0.00261766	TCGA
Zhou2019	0.517215	0.000324083	TCGA
Giráldez	0.565656	0.0116276	TCGA
Jiang	0.590597	0.0685549	TCGA
Zhang-EBM	0.569205	0.0265907	TCGA
Lin-FIO	0.570435	0.023961	TCGA
Zhu2021	0.587713	0.0544239	TCGA
Chu	0.509466	0.000700642	TCGA
Busuioc	0.567536	0.0157258	TCGA
Gharib	0.505946	0.000139672	TCGA
Huang	0.559053	0.0204987	TCGA
Qian	0.582015	0.0305774	TCGA
Hu	0.519068	0.000926599	TCGA
Wang-FIG	0.578056	0.0355137	TCGA
Xia	0.504093	0.000122558	TCGA
Li-IntI	0.528927	0.00310192	TCGA
ColoLipidGene	0.557611	0.00762396	TCGA
Liu-JTM	0.57438	0.0240065	TCGA
Xue	0.518798	0.00156127	TCGA
Liu-CEM	0.597101	0.0880644	TCGA
Cai	0.583372	0.0446074	TCGA
Qin	0.544009	0.0035163	TCGA
Huang-ACP	0.51351	0.000646714	TCGA
Ge	0.499187	0.000205201	TCGA
Ahluwalia	0.440113	2.63552e-07	TCGA
Tokunaga	0.468222	0.000158998	TCGA
