# Supplementary material for: Personalized risk stratification in colorectal cancer via PIANOS system
Source: Nat Commun. 2025 Jul 16;16:6561. doi: 10.1038/s41467-025-61713-1 (PMC12267411; doi:10.1038/s41467-025-61713-1)
Supplement: Supplementary file 6 — Source Data [file 41467_2025_61713_MOESM6_ESM.zip › Source Data/Figure 4B.xlsx]

## Sheet: Figure 4B
Figure 4B
Gene	Cohort	Mutation frequency	Risk Group
ACVR2A	TCGA	-9.44625	Low Risk
APC	TCGA	-69.3811	Low Risk
FSIP2	TCGA	-7.81759	Low Risk
RYR2	TCGA	-24.1042	Low Risk
BRAF	TCGA	-16.6124	Low Risk
DNAH11	TCGA	-18.241	Low Risk
PCLO	TCGA	-20.8469	Low Risk
CCDC168	TCGA	-8.79479	Low Risk
CSMD1	TCGA	-21.4984	Low Risk
HYDIN	TCGA	-14.658	Low Risk
RYR3	TCGA	-17.5896	Low Risk
SYNE1	TCGA	-31.9218	Low Risk
TCF7L2	TCGA	-11.4007	Low Risk
LRP1B	TCGA	-21.1726	Low Risk
ZFHX4	TCGA	-24.1042	Low Risk
CSMD3	TCGA	-20.8469	Low Risk
APOB	TCGA	-11.0749	Low Risk
FBXW7	TCGA	-19.8697	Low Risk
FAT4	TCGA	-28.013	Low Risk
OBSCN	TCGA	-24.43	Low Risk
MUC16	TCGA	-32.5733	Low Risk
PIK3CA	TCGA	-31.5961	Low Risk
SMAD4	TCGA	-14.658	Low Risk
DNAH5	TCGA	-21.4984	Low Risk
FAT3	TCGA	-17.2638	Low Risk
KRAS	TCGA	-37.4593	Low Risk
TTN	TCGA	-53.0945	Low Risk
TP53	TCGA	-55.7003	Low Risk
FLG	TCGA	-20.5212	Low Risk
RYR1	TCGA	-18.8925	Low Risk
ACVR2A	TCGA	3.81356	High Risk
APC	TCGA	79.661	High Risk
FSIP2	TCGA	2.54237	High Risk
RYR2	TCGA	14.4068	High Risk
BRAF	TCGA	5.08475	High Risk
DNAH11	TCGA	13.9831	High Risk
PCLO	TCGA	8.89831	High Risk
CCDC168	TCGA	3.81356	High Risk
CSMD1	TCGA	11.0169	High Risk
HYDIN	TCGA	13.5593	High Risk
RYR3	TCGA	10.5932	High Risk
SYNE1	TCGA	23.7288	High Risk
TCF7L2	TCGA	8.89831	High Risk
LRP1B	TCGA	13.1356	High Risk
ZFHX4	TCGA	11.4407	High Risk
CSMD3	TCGA	12.7119	High Risk
APOB	TCGA	5.9322	High Risk
FBXW7	TCGA	13.5593	High Risk
FAT4	TCGA	17.7966	High Risk
OBSCN	TCGA	15.678	High Risk
MUC16	TCGA	21.1864	High Risk
PIK3CA	TCGA	21.6102	High Risk
SMAD4	TCGA	10.5932	High Risk
DNAH5	TCGA	11.0169	High Risk
FAT3	TCGA	13.1356	High Risk
KRAS	TCGA	49.1525	High Risk
TTN	TCGA	46.1864	High Risk
TP53	TCGA	65.2542	High Risk
FLG	TCGA	14.4068	High Risk
RYR1	TCGA	10.1695	High Risk
ACVR2A	COCC	7.16049	High Risk
APC	COCC	65.1852	High Risk
FSIP2	COCC	9.1358	High Risk
RYR2	COCC	13.3333	High Risk
BRAF	COCC	9.1358	High Risk
DNAH11	COCC	9.87654	High Risk
PCLO	COCC	11.8519	High Risk
CCDC168	COCC	15.0617	High Risk
CSMD1	COCC	12.5926	High Risk
HYDIN	COCC	8.39506	High Risk
RYR3	COCC	12.3457	High Risk
SYNE1	COCC	19.7531	High Risk
TCF7L2	COCC	11.8519	High Risk
LRP1B	COCC	14.5679	High Risk
ZFHX4	COCC	15.3086	High Risk
CSMD3	COCC	13.0864	High Risk
APOB	COCC	7.40741	High Risk
FBXW7	COCC	17.284	High Risk
FAT4	COCC	13.8272	High Risk
OBSCN	COCC	16.2963	High Risk
MUC16	COCC	19.0123	High Risk
PIK3CA	COCC	17.037	High Risk
SMAD4	COCC	18.7654	High Risk
DNAH5	COCC	12.5926	High Risk
FAT3	COCC	12.0988	High Risk
KRAS	COCC	44.9383	High Risk
TTN	COCC	45.1852	High Risk
TP53	COCC	71.1111	High Risk
FLG	COCC	14.321	High Risk
RYR1	COCC	10.8642	High Risk
ACVR2A	COCC	-12.594	Low Risk
APC	COCC	-74.6241	Low Risk
FSIP2	COCC	-14.2857	Low Risk
RYR2	COCC	-21.2406	Low Risk
BRAF	COCC	-5.82707	Low Risk
DNAH11	COCC	-14.2857	Low Risk
PCLO	COCC	-15.4135	Low Risk
CCDC168	COCC	-18.0451	Low Risk
CSMD1	COCC	-16.5414	Low Risk
HYDIN	COCC	-10.1504	Low Risk
RYR3	COCC	-14.2857	Low Risk
SYNE1	COCC	-24.0602	Low Risk
TCF7L2	COCC	-18.0451	Low Risk
LRP1B	COCC	-18.797	Low Risk
ZFHX4	COCC	-18.609	Low Risk
CSMD3	COCC	-14.6617	Low Risk
APOB	COCC	-13.1579	Low Risk
FBXW7	COCC	-22.1805	Low Risk
FAT4	COCC	-19.1729	Low Risk
OBSCN	COCC	-20.3008	Low Risk
MUC16	COCC	-24.812	Low Risk
PIK3CA	COCC	-18.0451	Low Risk
SMAD4	COCC	-12.0301	Low Risk
DNAH5	COCC	-15.7895	Low Risk
FAT3	COCC	-16.7293	Low Risk
KRAS	COCC	-42.6692	Low Risk
TTN	COCC	-47.1805	Low Risk
TP53	COCC	-64.0977	Low Risk
FLG	COCC	-15.7895	Low Risk
RYR1	COCC	-17.1053	Low Risk
ACVR2A	ACICAM	-24.5509	Low Risk
APC	ACICAM	-70.0599	Low Risk
FSIP2	ACICAM	-23.9521	Low Risk
RYR2	ACICAM	-26.9461	Low Risk
BRAF	ACICAM	-24.5509	Low Risk
DNAH11	ACICAM	-17.9641	Low Risk
PCLO	ACICAM	-21.5569	Low Risk
CCDC168	ACICAM	-15.5689	Low Risk
CSMD1	ACICAM	-24.5509	Low Risk
HYDIN	ACICAM	-16.1677	Low Risk
RYR3	ACICAM	-22.7545	Low Risk
SYNE1	ACICAM	-29.9401	Low Risk
TCF7L2	ACICAM	-10.7784	Low Risk
LRP1B	ACICAM	-22.7545	Low Risk
ZFHX4	ACICAM	-22.1557	Low Risk
CSMD3	ACICAM	-21.5569	Low Risk
APOB	ACICAM	-16.7665	Low Risk
FBXW7	ACICAM	-15.5689	Low Risk
FAT4	ACICAM	-26.3473	Low Risk
OBSCN	ACICAM	-27.5449	Low Risk
MUC16	ACICAM	-31.7365	Low Risk
PIK3CA	ACICAM	-15.5689	Low Risk
SMAD4	ACICAM	-10.7784	Low Risk
DNAH5	ACICAM	-23.3533	Low Risk
FAT3	ACICAM	-19.7605	Low Risk
KRAS	ACICAM	-33.5329	Low Risk
TTN	ACICAM	-55.0898	Low Risk
TP53	ACICAM	-37.7246	Low Risk
FLG	ACICAM	-14.3713	Low Risk
RYR1	ACICAM	-21.5569	Low Risk
ACVR2A	ACICAM	20.1754	High Risk
APC	ACICAM	69.2982	High Risk
FSIP2	ACICAM	14.0351	High Risk
RYR2	ACICAM	18.4211	High Risk
BRAF	ACICAM	21.0526	High Risk
DNAH11	ACICAM	17.5439	High Risk
PCLO	ACICAM	21.9298	High Risk
CCDC168	ACICAM	9.64912	High Risk
CSMD1	ACICAM	19.2982	High Risk
HYDIN	ACICAM	15.7895	High Risk
RYR3	ACICAM	14.9123	High Risk
SYNE1	ACICAM	35.0877	High Risk
TCF7L2	ACICAM	9.64912	High Risk
LRP1B	ACICAM	23.6842	High Risk
ZFHX4	ACICAM	17.5439	High Risk
CSMD3	ACICAM	21.0526	High Risk
APOB	ACICAM	20.1754	High Risk
FBXW7	ACICAM	14.9123	High Risk
FAT4	ACICAM	26.3158	High Risk
OBSCN	ACICAM	22.807	High Risk
MUC16	ACICAM	20.1754	High Risk
PIK3CA	ACICAM	20.1754	High Risk
SMAD4	ACICAM	10.5263	High Risk
DNAH5	ACICAM	20.1754	High Risk
FAT3	ACICAM	18.4211	High Risk
KRAS	ACICAM	38.5965	High Risk
TTN	ACICAM	43.8596	High Risk
TP53	ACICAM	49.1228	High Risk
FLG	ACICAM	14.9123	High Risk
RYR1	ACICAM	24.5614	High Risk
