# Supplementary material for: Personalized risk stratification in colorectal cancer via PIANOS system
Source: Nat Commun. 2025 Jul 16;16:6561. doi: 10.1038/s41467-025-61713-1 (PMC12267411; doi:10.1038/s41467-025-61713-1)
Supplement: Supplementary file 6 — Source Data [file 41467_2025_61713_MOESM6_ESM.zip › Source Data/Figure 5B.xlsx]

## Sheet: Figure 5B
Figure 5B
Cohort	Risk Group	Meidan IC50	Chemotherapy Drugs
CIT	Low Risk	3.54148	Irinotecan
TCGA	Low Risk	3.24769	Irinotecan
COCC	Low Risk	3.45444	Irinotecan
ACICAM	Low Risk	3.41418	Irinotecan
CIT	High Risk	4.06941	Irinotecan
TCGA	High Risk	4.36575	Irinotecan
COCC	High Risk	3.9889	Irinotecan
ACICAM	High Risk	4.18161	Irinotecan
CIT	Low Risk	6.60294	5 Fluorouracil
TCGA	Low Risk	6.4841	5 Fluorouracil
COCC	Low Risk	6.62283	5 Fluorouracil
ACICAM	Low Risk	6.44507	5 Fluorouracil
CIT	High Risk	7.24056	5 Fluorouracil
TCGA	High Risk	7.16424	5 Fluorouracil
COCC	High Risk	7.09248	5 Fluorouracil
ACICAM	High Risk	7.52307	5 Fluorouracil
CIT	Low Risk	6.97145	Oxaliplatin
TCGA	Low Risk	7.02	Oxaliplatin
COCC	Low Risk	7.13276	Oxaliplatin
ACICAM	Low Risk	6.9888	Oxaliplatin
CIT	High Risk	7.55346	Oxaliplatin
TCGA	High Risk	7.43135	Oxaliplatin
COCC	High Risk	7.47149	Oxaliplatin
ACICAM	High Risk	7.58696	Oxaliplatin
