# Supplementary material for: Personalized risk stratification in colorectal cancer via PIANOS system
Source: Nat Commun. 2025 Jul 16;16:6561. doi: 10.1038/s41467-025-61713-1 (PMC12267411; doi:10.1038/s41467-025-61713-1)
Supplement: Supplementary file 6 — Source Data [file 41467_2025_61713_MOESM6_ESM.zip › Source Data/Figure 5K.xlsx]

## Sheet: Figure 5K
Figure 5K
Risk Group	Response	Percentage
Low Risk	NR	21	30.8823
Low Risk	R	47	69.1176
High Risk	NR	17	51.5151
High Risk	R	16	48.4849
