# Supplementary material for: Personalized risk stratification in colorectal cancer via PIANOS system
Source: Nat Commun. 2025 Jul 16;16:6561. doi: 10.1038/s41467-025-61713-1 (PMC12267411; doi:10.1038/s41467-025-61713-1)
Supplement: Supplementary file 6 — Source Data [file 41467_2025_61713_MOESM6_ESM.zip › Source Data/Figure 6 H&I.xlsx]

## Sheet: Figure 6 H&I
Figure 6H&I
Risk Group	Endothelial cells in all cells	VEGFA(+) cells in endothelial cells
Low Risk	0.0109528	0.017024
High Risk	0.0209963	0.0769608
