# Supplementary material for: Personalized risk stratification in colorectal cancer via PIANOS system
Source: Nat Commun. 2025 Jul 16;16:6561. doi: 10.1038/s41467-025-61713-1 (PMC12267411; doi:10.1038/s41467-025-61713-1)
Supplement: Supplementary file 6 — Source Data [file 41467_2025_61713_MOESM6_ESM.zip › Source Data/Figure 6C&D.xlsx]

## Sheet: Figure 6C&D
Figure 6C&D
Cohort	Risk Group	VEGFA	Endothelial cells
CIT	Low Risk	0.468579	0.0136883
TCGA	Low Risk	0.521486	0.0123093
COCC	Low Risk	0.554185	0.0253352
ACICAM	Low Risk	0.417712	0.0423217
CIT	High Risk	0.506508	0.0245545
TCGA	High Risk	0.579664	0.0102203
COCC	High Risk	0.606614	0.0376038
ACICAM	High Risk	0.481331	0.0602837
