# Supplementary material for: Personalized risk stratification in colorectal cancer via PIANOS system
Source: Nat Commun. 2025 Jul 16;16:6561. doi: 10.1038/s41467-025-61713-1 (PMC12267411; doi:10.1038/s41467-025-61713-1)
Supplement: Supplementary file 6 — Source Data [file 41467_2025_61713_MOESM6_ESM.zip › Source Data/Figure 7C.xlsx]

## Sheet: Figure 7C
Figure 7C
Risk Group	TIL	Neutrophils	Lymphocytes	Mast Cells	Dendritic Cells	Macrophages	Eosinophils
High Risk	0.180869	0.106934	0.563628	0.186303	0.115157	0.524553	0.103425
Low Risk	0.212025	0.109867	0.625153	0.17205	0.116796	0.47304	0.103093
