# Supplementary material for: Personalized risk stratification in colorectal cancer via PIANOS system
Source: Nat Commun. 2025 Jul 16;16:6561. doi: 10.1038/s41467-025-61713-1 (PMC12267411; doi:10.1038/s41467-025-61713-1)
Supplement: Supplementary file 6 — Source Data [file 41467_2025_61713_MOESM6_ESM.zip › Source Data/Figure 7D.xlsx]

## Sheet: Figure 7D
Figure 7D
Variable	logFC	P values	cohort
ImmuneScore	-0.05286	8e-20	TCGA
StromaScore	0.002164	0.394564	TCGA
MicroenvironmentScore	-0.05069	1.63e-12	TCGA
CD8+ T-cells	-0.01349	1.01e-13	TCGA
CD4+ T-cells	-0.00022	0.529404	TCGA
Tregs	-0.00202	0.196998	TCGA
NK cells	-0.00049	0.01052	TCGA
NKT	-0.01647	0.000666	TCGA
B-cells	-0.0283	1.06e-11	TCGA
DC	-0.00971	1.04e-11	TCGA
Monocytes	-0.006	0.004488	TCGA
Macrophages	-0.01393	2.4e-14	TCGA
Neutrophils	-0.00264	0.001401	TCGA
Fibroblasts	0.004044	0.074798	TCGA
CD274	-0.76901	5.24e-22	TCGA
PDCD1LG2	-0.62406	1.48e-14	TCGA
CTLA4	-0.64338	8.88e-17	TCGA
PDCD1	-0.81895	9.23e-28	TCGA
LAG3	-0.9771	1.07e-34	TCGA
HAVCR2	-0.70729	1.92e-15	TCGA
TIGIT	-0.72137	6.84e-26	TCGA
IL2	-0.04178	0.015649	TCGA
IL12A	-0.25282	1.96e-05	TCGA
IL15	-0.35336	1.84e-10	TCGA
IL18	-0.14374	0.143614	TCGA
CXCL10	-1.745	1.64e-34	TCGA
CXCL9	-1.73355	2.28e-32	TCGA
CXCL13	-1.49403	2.46e-25	TCGA
CCL2	-0.40009	0.000834	TCGA
CCL5	-1.34398	2.71e-35	TCGA
TRAF2	0.075318	0.199372	TCGA
TRAF3	-0.02142	0.759339	TCGA
XCL1	-0.12186	0.184463	TCGA
XCL2	-0.52997	2.51e-15	TCGA
TGFB1	-0.1923	0.071905	TCGA
VEGFA	0.307744	1.68e-06	TCGA
IL1B	-0.62955	2.15e-06	TCGA
IL6	-0.29502	0.047771	TCGA
NT5E	0.160525	0.25739	TCGA
PVR	0.26009	6.22e-07	TCGA
CD276	0.075758	0.241867	TCGA
CD27	-1.02311	2.08e-29	TCGA
CD28	-0.40926	1.45e-12	TCGA
ICOS	-0.69766	4e-27	TCGA
TNFRSF9	-0.53269	2.61e-20	TCGA
TNFRSF4	-0.37876	2.69e-06	TCGA
IL4	0.040082	0.038536	TCGA
IL7	-0.48712	3.94e-10	TCGA
IL21	-0.11441	2.58e-08	TCGA
ImmuneScore1	-0.0461	4.13e-15	COCC
StromaScore1	0.036038	2.28e-16	COCC
MicroenvironmentScore1	-0.01006	0.213874	COCC
CD8+ T-cells1	-0.00888	2.74e-10	COCC
CD4+ T-cells1	-0.00277	4.4e-05	COCC
Tregs1	-0.00463	7.02e-05	COCC
NK cells1	-0.00016	0.016984	COCC
NKT1	-0.0098	0.000978	COCC
B-cells1	-0.04902	8.94e-20	COCC
DC1	-0.00465	7.77e-08	COCC
Monocytes1	0.002538	0.015775	COCC
Macrophages1	-0.00558	0.006849	COCC
Neutrophils1	0.000233	0.802189	COCC
Fibroblasts1	0.050936	1.14e-14	COCC
CD2741	-0.42021	2.48e-18	COCC
PDCD1LG21	-0.11191	0.010455	COCC
CTLA41	-0.46745	2.44e-25	COCC
PDCD11	-0.22012	1.46e-20	COCC
LAG31	-0.32297	7.66e-22	COCC
HAVCR21	0.040447	0.444604	COCC
TIGIT1	-0.36294	2.76e-21	COCC
IL22	-0.02214	0.000463	COCC
IL12A1	-0.17397	8.05e-17	COCC
IL151	-0.02963	0.343911	COCC
IL181	-0.34442	1.24e-09	COCC
CXCL101	-0.84869	8.69e-19	COCC
CXCL91	-1.02932	1.42e-25	COCC
CXCL131	-1.12939	5.88e-41	COCC
CCL21	0.23502	0.010881	COCC
CCL51	0.009865	0.876022	COCC
TRAF21	0.025815	0.49165	COCC
TRAF31	-0.01689	0.636164	COCC
XCL11	-0.08602	0.007083	COCC
XCL21	-0.18752	5.82e-09	COCC
TGFB11	0.413689	1.57e-11	COCC
VEGFA1	0.283762	4.4e-08	COCC
IL1B1	0.123979	0.244571	COCC
IL61	0.360274	2.46e-05	COCC
NT5E1	0.375161	2.24e-07	COCC
PVR1	0.062242	0.144952	COCC
CD2761	0.435278	5.59e-20	COCC
CD271	-0.62346	6.3e-31	COCC
CD281	-0.25194	3.14e-14	COCC
ICOS1	-0.40144	1.33e-23	COCC
TNFRSF91	-0.09886	0.000162	COCC
TNFRSF41	0.036226	0.418864	COCC
IL41	-0.00043	0.920082	COCC
IL71	-0.26797	2.72e-10	COCC
IL211	-0.09477	1.63e-28	COCC
ImmuneScore2	-0.01641	0.002033	CIT
StromaScore2	0.029832	2.22e-15	CIT
MicroenvironmentScore2	0.013423	0.073031	CIT
CD8+ T-cells2	-0.00787	8.53e-06	CIT
CD4+ T-cells2	-0.00011	0.021808	CIT
Tregs2	0.000543	0.089535	CIT
NK cells2	-0.00041	0.016767	CIT
NKT2	-0.02086	0.000107	CIT
B-cells2	-0.01459	3.97e-06	CIT
DC2	-0.0028	0.030098	CIT
Monocytes2	0.006637	0.000498	CIT
Macrophages2	-0.00615	0.002228	CIT
Neutrophils2	0.000311	0.504752	CIT
Fibroblasts2	0.041495	2.4e-13	CIT
CD2742	-0.46112	5.93e-07	CIT
PDCD1LG22	-0.02852	0.441225	CIT
CTLA42	-0.30963	4.95e-08	CIT
PDCD12	-0.0606	0.022462	CIT
LAG32	-0.32746	5.5e-10	CIT
HAVCR22	-0.20393	0.01369	CIT
TIGIT2	-0.29568	8.06e-11	CIT
IL23	-0.02173	0.153105	CIT
IL12A2	-0.12444	4.15e-08	CIT
IL152	-0.37597	9.91e-06	CIT
IL182	-0.30082	0.001179	CIT
CXCL102	-1.13103	1.49e-15	CIT
CXCL92	-1.26408	1.11e-17	CIT
CXCL132	-1.18024	3.49e-12	CIT
CCL22	0.277023	0.026422	CIT
CCL52	-0.79059	1.15e-11	CIT
TRAF22	-0.071	0.021678	CIT
TRAF32	-0.111	0.014822	CIT
XCL12	-0.25811	0.000328	CIT
XCL22	-0.25811	0.000328	CIT
TGFB12	0.195434	0.058748	CIT
VEGFA2	0.170696	0.022459	CIT
IL1B2	-0.04782	0.787804	CIT
IL62	0.245522	0.071516	CIT
NT5E2	0.365569	0.002682	CIT
PVR2	-0.04976	0.401051	CIT
CD2762	0.171314	2.35e-05	CIT
CD272	-0.42658	3.99e-09	CIT
CD282	-0.1121	0.002295	CIT
ICOS2	-0.22254	1e-08	CIT
TNFRSF92	-0.37616	4.74e-10	CIT
TNFRSF42	-0.07625	0.084865	CIT
IL42	-0.01172	0.634336	CIT
IL72	-0.53607	2.38e-09	CIT
IL212	-0.02283	0.245783	CIT
