# Supplementary material for: Personalized risk stratification in colorectal cancer via PIANOS system
Source: Nat Commun. 2025 Jul 16;16:6561. doi: 10.1038/s41467-025-61713-1 (PMC12267411; doi:10.1038/s41467-025-61713-1)
Supplement: Supplementary file 6 — Source Data [file 41467_2025_61713_MOESM6_ESM.zip › Source Data/Figure 7E&F&G.xlsx]

## Sheet: Figure 7E&F&G
Figure 7E&F
Risk Group	TMB	Silent.Mutation.Rate	SNV.Neoantigens	Indel.Neoantigens	Leukocyte.Fraction	Lymphocytes	TIL.Regional.Fraction	CYT	TIDE
Low Risk	0.357935	0.0173698	1.76714	1.59656	0.174814	0.515501	9.31925	4.05158	-0.00645811
High Risk	0.285552	-0.0358599	1.69897	1.11394	0.118358	0.456204	6.18143	2.9269	0.0216701
