# Supplementary material for: Personalized risk stratification in colorectal cancer via PIANOS system
Source: Nat Commun. 2025 Jul 16;16:6561. doi: 10.1038/s41467-025-61713-1 (PMC12267411; doi:10.1038/s41467-025-61713-1)
Supplement: Supplementary file 6 — Source Data [file 41467_2025_61713_MOESM6_ESM.zip › Source Data/Figure 7H.xlsx]

## Sheet: Figure 7H
Figure 7H
Risk Group	Immune Subtype	percentage(%)
Low Risk	C1	68.1416
Low Risk	C2	25.3687
Low Risk	C3	4.42478
Low Risk	C4	1.47493
Low Risk	C6	0.58997
High Risk	C1	88.5375
High Risk	C2	6.32411
High Risk	C3	1.18577
High Risk	C4	3.16206
High Risk	C6	0.790514
