# Supplementary material for: Personalized risk stratification in colorectal cancer via PIANOS system
Source: Nat Commun. 2025 Jul 16;16:6561. doi: 10.1038/s41467-025-61713-1 (PMC12267411; doi:10.1038/s41467-025-61713-1)
Supplement: Supplementary file 6 — Source Data [file 41467_2025_61713_MOESM6_ESM.zip › Source Data/Figure 7I.xlsx]

## Sheet: Figure 7I
Figure 7I
Risk Group	MSI-Status	percentage(%)	Cohort
Low Risk	MSI-H	35.1275	TCGA
Low Risk	MSS	64.8725	TCGA
High Risk	MSI-H	24.4275	TCGA
High Risk	MSS	75.5725	TCGA
Low Risk	MSI-H	6.61157	COCC
Low Risk	MSS	49.5868	COCC
High Risk	MSI-H	1.54959	COCC
High Risk	MSS	42.2521	COCC
