# Supplementary material for: Personalized risk stratification in colorectal cancer via PIANOS system
Source: Nat Commun. 2025 Jul 16;16:6561. doi: 10.1038/s41467-025-61713-1 (PMC12267411; doi:10.1038/s41467-025-61713-1)
Supplement: Supplementary file 6 — Source Data [file 41467_2025_61713_MOESM6_ESM.zip › Source Data/Figure 7J.xlsx]

## Sheet: Figure 7J
Figure 7J
Cell type	Group	percentage(%)
B	cxcl13+	0.834379
B	cxcl13-	99.1656
Epi	cxcl13+	1.34522
Epi	cxcl13-	98.6548
Mast	cxcl13+	0.92081
Mast	cxcl13-	99.0792
Myeloid	cxcl13+	2.40509
Myeloid	cxcl13-	97.5949
Plasma	cxcl13+	2.31484
Plasma	cxcl13-	97.6852
Strom	cxcl13+	1.18663
Strom	cxcl13-	98.8134
TNKILC	cxcl13+	22.7717
TNKILC	cxcl13-	77.2283
