# Supplementary material for: Personalized risk stratification in colorectal cancer via PIANOS system
Source: Nat Commun. 2025 Jul 16;16:6561. doi: 10.1038/s41467-025-61713-1 (PMC12267411; doi:10.1038/s41467-025-61713-1)
Supplement: Supplementary file 6 — Source Data [file 41467_2025_61713_MOESM6_ESM.zip › Source Data/Figure 7M&N&O.xlsx]

## Sheet: Figure 7M&N&O
Figure 7M&N&O
Risk Group	TNKILC of all cells	CXCL13+ TCD8 of all TCD8	CXCL13+ TCD4 of all TCD4
Low Risk	0.246039	0.539472	0.0749419
High Risk	0.157667	0.211558	0.0223989
