# Supplementary material for: Personalized risk stratification in colorectal cancer via PIANOS system
Source: Nat Commun. 2025 Jul 16;16:6561. doi: 10.1038/s41467-025-61713-1 (PMC12267411; doi:10.1038/s41467-025-61713-1)
Supplement: Supplementary file 6 — Source Data [file 41467_2025_61713_MOESM6_ESM.zip › Source Data/Figure 7P.xlsx]

## Sheet: Figure 7P
Figure 7P
Risk Group	TLS	percentage(%)
Low Risk	Without	52.7273
Low Risk	With	47.2727
High Risk	Without	69.8745
High Risk	With	30.1255
