# Supplementary material for: Personalized risk stratification in colorectal cancer via PIANOS system
Source: Nat Commun. 2025 Jul 16;16:6561. doi: 10.1038/s41467-025-61713-1 (PMC12267411; doi:10.1038/s41467-025-61713-1)
Supplement: Supplementary file 6 — Source Data [file 41467_2025_61713_MOESM6_ESM.zip › Source Data/Figure 7R.xlsx]

## Sheet: Figure 7R
Figure 7R
Risk Group	Productive Clonality	ICR Score
Low Risk	0.09335	7.0915
High Risk	0.0649	5.9937
