# Supplementary material for: Personalized risk stratification in colorectal cancer via PIANOS system
Source: Nat Commun. 2025 Jul 16;16:6561. doi: 10.1038/s41467-025-61713-1 (PMC12267411; doi:10.1038/s41467-025-61713-1)
Supplement: Supplementary file 6 — Source Data [file 41467_2025_61713_MOESM6_ESM.zip › Source Data/Figure 8.xlsx]

## Sheet: Figure 8
Figure 8
Cohort	Risk Group	Response	percentage(%)
GSE35640	Low Risk	NR	41.3793
GSE35640	Low Risk	R	58.6207
GSE35640	High Risk	NR	81.4815
GSE35640	High Risk	R	18.5185
GSE91061	Low Risk	CR	5.40541
GSE91061	Low Risk	PD	27.027
GSE91061	Low Risk	PR	24.3243
GSE91061	Low Risk	SD	43.2432
GSE91061	High Risk	CR	6.55738
GSE91061	High Risk	PD	55.7377
GSE91061	High Risk	PR	8.19672
GSE91061	High Risk	SD	29.5082
IMvigor210	Low Risk	NR	72.1519
IMvigor210	Low Risk	R	27.8481
IMvigor210	High Risk	NR	82.8571
IMvigor210	High Risk	R	17.1429
PRJEB23709	Low Risk	NR	33.3333
PRJEB23709	Low Risk	R	66.6667
PRJEB23709	High Risk	NR	58.6957
PRJEB23709	High Risk	R	41.3043
PRJEB25780	Low Risk	NR	60.9756
PRJEB25780	Low Risk	R	39.0244
PRJEB25780	High Risk	NR	86.4865
PRJEB25780	High Risk	R	13.5135
NIHMS1737783	Low Risk	NR	20.1571
NIHMS1737783	Low Risk	R	79.8429
NIHMS1737783	High Risk	NR	38.6628
NIHMS1737783	High Risk	R	61.3372
