# Supplementary material for: Personalized risk stratification in colorectal cancer via PIANOS system
Source: Nat Commun. 2025 Jul 16;16:6561. doi: 10.1038/s41467-025-61713-1 (PMC12267411; doi:10.1038/s41467-025-61713-1)
Supplement: Supplementary file 6 — Source Data [file 41467_2025_61713_MOESM6_ESM.zip › Source Data/Figure 8G.xlsx]

## Sheet: Figure 8G
Figure 8G
Risk Group	CD8 positive cells total area	PDL1 pre tumor area	CD247 expression
Low Risk	3.0139	3	4.87
High Risk	0.7428	1	3.725
