# Supplementary material for: Personalized risk stratification in colorectal cancer via PIANOS system
Source: Nat Commun. 2025 Jul 16;16:6561. doi: 10.1038/s41467-025-61713-1 (PMC12267411; doi:10.1038/s41467-025-61713-1)
Supplement: Supplementary file 6 — Source Data [file 41467_2025_61713_MOESM6_ESM.zip › Source Data/Supplementary Figures.xlsx]

## Sheet: Supplementary Figure 1A-C
Supplementary Figure 1A-C
Cohort	T,N,M Stage	Meidan Risk Score
TCGA	T1	5
TCGA	T2	7
TCGA	T3	14
TCGA	T4	22
TCGA	N0	9
TCGA	N1	16.5
TCGA	N2	22
TCGA	M0	9
TCGA	M1	16.5
CIT	T1	5.5
CIT	T2	3.5
CIT	T3	13
CIT	T4	19
CIT	N0	10
CIT	N1	14
CIT	N2	16
CIT	N3	27.5
CIT	M0	11
CIT	M1	26
ACICAM	T1	3
ACICAM	T2	8
ACICAM	T3	15
ACICAM	T4	22.5
ACICAM	N0	10.5
ACICAM	N1	13.5
ACICAM	N2	19
ACICAM	M0	10.5
ACICAM	M1	26

## Sheet: Supplementary Figure 1D
Supplementary Figure 1D
cohort	Stage	Meidan Risk Score
CIT	I	1.5
CIT	II	11
CIT	III	15.5
CIT	IV	25
TCGA	I	5
TCGA	II	10
TCGA	III	16
TCGA	IV	28
COCC	I	5
COCC	II	8
COCC	III	20
COCC	IV	23
ACICAM	I	6
ACICAM	II	14
ACICAM	III	12
ACICAM	IV	26

## Sheet: Supplementary Figure 2A-C
Supplementary Figure 2A-C
Risk Group	KRAS	Percentage(%)
High Risk	Mut	44.94
High Risk	Wild	55.06
Low Risk	Mut	42.67
Low Risk	Wild	57.33
Risk Group	BRAF	Percentage(%)
High Risk	Mut	9.14
High Risk	Wild	90.86
Low Risk	Mut	5.83
Low Risk	Wild	94.17
Risk Group	Tumor Site	Percentage(%)
High Risk	Right Colon	18.52
High Risk	Transverse Colon	3.46
High Risk	Left Colon	34.81
High Risk	Rectum	42.96
High Risk	Multiple	0.25
Low Risk	Right Colon	20.86
Low Risk	Transverse Colon	4.14
Low Risk	Left Colon	35.15
Low Risk	Rectum	39.1
Low Risk	Multiple	0.75

## Sheet: Supplementary Figure 3
Supplementary Figure 3
Models	Cohorts	AUC-DFS 3 years	AUC-DFS 5 years
PIANOS	CIT	0.76	0.75
PIANOS	TCGA	0.63	0.56
PIANOS	COCC	0.69	0.71
PIANOS	ACICAM	0.65	0.66
PIANOS	Meta-GEO	0.68	0.68
SIA	CIT	0.54	0.54
SIA	TCGA	0.55	0.61
SIA	COCC	0.56	0.57
SIA	ACICAM	0.57	0.56
SIA	Meta-GEO	0.54	0.53
CRPS	CIT	0.57	0.54
CRPS	TCGA	0.54	0.51
CRPS	COCC	0.54	0.54
CRPS	ACICAM	0.56	0.58
CRPS	Meta-GEO	0.52	0.52
iCMS	CIT	0.51	0.51
iCMS	TCGA	0.54	0.59
iCMS	COCC	0.55	0.54
iCMS	ACICAM	0.51	0.52
iCMS	Meta-GEO	0.51	0.5
CMS	CIT	0.57	0.55
CMS	TCGA	0.53	0.54
CMS	COCC	0.56	0.55
CMS	ACICAM	0.56	0.56
CMS	Meta-GEO	0.54	0.57

## Sheet: Supplementary Figure 7A
Supplementary Figure 7A
cohort	Risk Group	Pathway	mean ssGSEA
GSE14333	Low Risk	HALLMARK_TGF_BETA_SIGNALING	-0.172662
GSE17538	Low Risk	HALLMARK_TGF_BETA_SIGNALING	-0.268466
GSE28722	Low Risk	HALLMARK_TGF_BETA_SIGNALING	-0.262714
GSE31595	Low Risk	HALLMARK_TGF_BETA_SIGNALING	0.262266
GSE38832	Low Risk	HALLMARK_TGF_BETA_SIGNALING	-0.259071
GSE39084	Low Risk	HALLMARK_TGF_BETA_SIGNALING	-0.354573
GSE41258	Low Risk	HALLMARK_TGF_BETA_SIGNALING	-0.311847
GSE63624	Low Risk	HALLMARK_TGF_BETA_SIGNALING	0.275113
GSE75315	Low Risk	HALLMARK_TGF_BETA_SIGNALING	-0.33658
GSE143985	Low Risk	HALLMARK_TGF_BETA_SIGNALING	-0.218627
GSE14333	High Risk	HALLMARK_TGF_BETA_SIGNALING	0.174228
GSE17538	High Risk	HALLMARK_TGF_BETA_SIGNALING	0.335267
GSE28722	High Risk	HALLMARK_TGF_BETA_SIGNALING	0.302203
GSE31595	High Risk	HALLMARK_TGF_BETA_SIGNALING	0.270009
GSE38832	High Risk	HALLMARK_TGF_BETA_SIGNALING	0.28208
GSE39084	High Risk	HALLMARK_TGF_BETA_SIGNALING	0.308298
GSE41258	High Risk	HALLMARK_TGF_BETA_SIGNALING	0.311556
GSE63624	High Risk	HALLMARK_TGF_BETA_SIGNALING	0.398967
GSE75315	High Risk	HALLMARK_TGF_BETA_SIGNALING	0.478969
GSE143985	High Risk	HALLMARK_TGF_BETA_SIGNALING	0.193339
GSE14333	Low Risk	HALLMARK_TNFA_SIGNALING_VIA_NFKB	-0.192499
GSE17538	Low Risk	HALLMARK_TNFA_SIGNALING_VIA_NFKB	-0.217942
GSE28722	Low Risk	HALLMARK_TNFA_SIGNALING_VIA_NFKB	0.263997
GSE31595	Low Risk	HALLMARK_TNFA_SIGNALING_VIA_NFKB	-0.267365
GSE38832	Low Risk	HALLMARK_TNFA_SIGNALING_VIA_NFKB	-0.237562
GSE39084	Low Risk	HALLMARK_TNFA_SIGNALING_VIA_NFKB	-0.237975
GSE41258	Low Risk	HALLMARK_TNFA_SIGNALING_VIA_NFKB	-0.307382
GSE63624	Low Risk	HALLMARK_TNFA_SIGNALING_VIA_NFKB	-0.257732
GSE75315	Low Risk	HALLMARK_TNFA_SIGNALING_VIA_NFKB	-0.347149
GSE143985	Low Risk	HALLMARK_TNFA_SIGNALING_VIA_NFKB	-0.252413
GSE14333	High Risk	HALLMARK_TNFA_SIGNALING_VIA_NFKB	0.206839
GSE17538	High Risk	HALLMARK_TNFA_SIGNALING_VIA_NFKB	0.293159
GSE28722	High Risk	HALLMARK_TNFA_SIGNALING_VIA_NFKB	0.27942
GSE31595	High Risk	HALLMARK_TNFA_SIGNALING_VIA_NFKB	0.237063
GSE38832	High Risk	HALLMARK_TNFA_SIGNALING_VIA_NFKB	0.158218
GSE39084	High Risk	HALLMARK_TNFA_SIGNALING_VIA_NFKB	0.00147031
GSE41258	High Risk	HALLMARK_TNFA_SIGNALING_VIA_NFKB	0.312714
GSE63624	High Risk	HALLMARK_TNFA_SIGNALING_VIA_NFKB	0.348779
GSE75315	High Risk	HALLMARK_TNFA_SIGNALING_VIA_NFKB	0.349375
GSE143985	High Risk	HALLMARK_TNFA_SIGNALING_VIA_NFKB	0.268606
GSE14333	Low Risk	HALLMARK_INTERFERON_GAMMA_RESPONSE	-0.175377
GSE17538	Low Risk	HALLMARK_INTERFERON_GAMMA_RESPONSE	-0.00247187
GSE28722	Low Risk	HALLMARK_INTERFERON_GAMMA_RESPONSE	0.376197
GSE31595	Low Risk	HALLMARK_INTERFERON_GAMMA_RESPONSE	-0.219641
GSE38832	Low Risk	HALLMARK_INTERFERON_GAMMA_RESPONSE	0.158385
GSE39084	Low Risk	HALLMARK_INTERFERON_GAMMA_RESPONSE	0.176797
GSE41258	Low Risk	HALLMARK_INTERFERON_GAMMA_RESPONSE	0.28137
GSE63624	Low Risk	HALLMARK_INTERFERON_GAMMA_RESPONSE	0.304257
GSE75315	Low Risk	HALLMARK_INTERFERON_GAMMA_RESPONSE	-0.28031
GSE143985	Low Risk	HALLMARK_INTERFERON_GAMMA_RESPONSE	0.319543
GSE14333	High Risk	HALLMARK_INTERFERON_GAMMA_RESPONSE	-0.172435
GSE17538	High Risk	HALLMARK_INTERFERON_GAMMA_RESPONSE	0.252029
GSE28722	High Risk	HALLMARK_INTERFERON_GAMMA_RESPONSE	-0.306363
GSE31595	High Risk	HALLMARK_INTERFERON_GAMMA_RESPONSE	0.234369
GSE38832	High Risk	HALLMARK_INTERFERON_GAMMA_RESPONSE	-0.266249
GSE39084	High Risk	HALLMARK_INTERFERON_GAMMA_RESPONSE	-0.378759
GSE41258	High Risk	HALLMARK_INTERFERON_GAMMA_RESPONSE	-0.220032
GSE63624	High Risk	HALLMARK_INTERFERON_GAMMA_RESPONSE	-0.303156
GSE75315	High Risk	HALLMARK_INTERFERON_GAMMA_RESPONSE	0.252447
GSE143985	High Risk	HALLMARK_INTERFERON_GAMMA_RESPONSE	-0.340776
GSE14333	Low Risk	HALLMARK_INTERFERON_ALPHA_RESPONSE	-0.178991
GSE17538	Low Risk	HALLMARK_INTERFERON_ALPHA_RESPONSE	-0.224802
GSE28722	Low Risk	HALLMARK_INTERFERON_ALPHA_RESPONSE	0.3616
GSE31595	Low Risk	HALLMARK_INTERFERON_ALPHA_RESPONSE	-0.19524
GSE38832	Low Risk	HALLMARK_INTERFERON_ALPHA_RESPONSE	0.206978
GSE39084	Low Risk	HALLMARK_INTERFERON_ALPHA_RESPONSE	-0.18208
GSE41258	Low Risk	HALLMARK_INTERFERON_ALPHA_RESPONSE	0.019135
GSE63624	Low Risk	HALLMARK_INTERFERON_ALPHA_RESPONSE	0.285138
GSE75315	Low Risk	HALLMARK_INTERFERON_ALPHA_RESPONSE	-0.257297
GSE143985	Low Risk	HALLMARK_INTERFERON_ALPHA_RESPONSE	0.230802
GSE14333	High Risk	HALLMARK_INTERFERON_ALPHA_RESPONSE	0.0110221
GSE17538	High Risk	HALLMARK_INTERFERON_ALPHA_RESPONSE	0.288188
GSE28722	High Risk	HALLMARK_INTERFERON_ALPHA_RESPONSE	-0.366323
GSE31595	High Risk	HALLMARK_INTERFERON_ALPHA_RESPONSE	0.230984
GSE38832	High Risk	HALLMARK_INTERFERON_ALPHA_RESPONSE	-0.318928
GSE39084	High Risk	HALLMARK_INTERFERON_ALPHA_RESPONSE	-0.404422
GSE41258	High Risk	HALLMARK_INTERFERON_ALPHA_RESPONSE	-0.297211
GSE63624	High Risk	HALLMARK_INTERFERON_ALPHA_RESPONSE	-0.338204
GSE75315	High Risk	HALLMARK_INTERFERON_ALPHA_RESPONSE	0.310389
GSE143985	High Risk	HALLMARK_INTERFERON_ALPHA_RESPONSE	-0.364034
GSE14333	Low Risk	HALLMARK_ANGIOGENESIS	-0.232486
GSE17538	Low Risk	HALLMARK_ANGIOGENESIS	-0.226339
GSE28722	Low Risk	HALLMARK_ANGIOGENESIS	-0.436132
GSE31595	Low Risk	HALLMARK_ANGIOGENESIS	0.277041
GSE38832	Low Risk	HALLMARK_ANGIOGENESIS	-0.327682
GSE39084	Low Risk	HALLMARK_ANGIOGENESIS	-0.402646
GSE41258	Low Risk	HALLMARK_ANGIOGENESIS	-0.403305
GSE63624	Low Risk	HALLMARK_ANGIOGENESIS	-0.28716
GSE75315	Low Risk	HALLMARK_ANGIOGENESIS	-0.477949
GSE143985	Low Risk	HALLMARK_ANGIOGENESIS	-0.252639
GSE14333	High Risk	HALLMARK_ANGIOGENESIS	0.280027
GSE17538	High Risk	HALLMARK_ANGIOGENESIS	0.368384
GSE28722	High Risk	HALLMARK_ANGIOGENESIS	0.492311
GSE31595	High Risk	HALLMARK_ANGIOGENESIS	-0.28351
GSE38832	High Risk	HALLMARK_ANGIOGENESIS	0.347717
GSE39084	High Risk	HALLMARK_ANGIOGENESIS	0.330707
GSE41258	High Risk	HALLMARK_ANGIOGENESIS	0.453219
GSE63624	High Risk	HALLMARK_ANGIOGENESIS	0.421808
GSE75315	High Risk	HALLMARK_ANGIOGENESIS	0.35889
GSE143985	High Risk	HALLMARK_ANGIOGENESIS	0.357473
GSE14333	Low Risk	HALLMARK_G2M_CHECKPOINT	-0.157157
GSE17538	Low Risk	HALLMARK_G2M_CHECKPOINT	-0.220091
GSE28722	Low Risk	HALLMARK_G2M_CHECKPOINT	0.315293
GSE31595	Low Risk	HALLMARK_G2M_CHECKPOINT	-0.173209
GSE38832	Low Risk	HALLMARK_G2M_CHECKPOINT	0.146727
GSE39084	Low Risk	HALLMARK_G2M_CHECKPOINT	0.33136
GSE41258	Low Risk	HALLMARK_G2M_CHECKPOINT	0.350936
GSE63624	Low Risk	HALLMARK_G2M_CHECKPOINT	0.291869
GSE75315	Low Risk	HALLMARK_G2M_CHECKPOINT	-0.206814
GSE143985	Low Risk	HALLMARK_G2M_CHECKPOINT	0.181818
GSE14333	High Risk	HALLMARK_G2M_CHECKPOINT	-0.00991456
GSE17538	High Risk	HALLMARK_G2M_CHECKPOINT	0.274597
GSE28722	High Risk	HALLMARK_G2M_CHECKPOINT	-0.277466
GSE31595	High Risk	HALLMARK_G2M_CHECKPOINT	0.242439
GSE38832	High Risk	HALLMARK_G2M_CHECKPOINT	-0.162254
GSE39084	High Risk	HALLMARK_G2M_CHECKPOINT	-0.290567
GSE41258	High Risk	HALLMARK_G2M_CHECKPOINT	-0.294796
GSE63624	High Risk	HALLMARK_G2M_CHECKPOINT	0.349343
GSE75315	High Risk	HALLMARK_G2M_CHECKPOINT	0.401798
GSE143985	High Risk	HALLMARK_G2M_CHECKPOINT	-0.150801
